# Supplementary material for: Smart Clothing as a Noninvasive Method to Measure the Physiological Cardiac Parameters
Source: Healthcare (Basel). 2021 Oct 2;9(10):1318. doi: 10.3390/healthcare9101318 (PMC8544566; doi:10.3390/healthcare9101318)
Supplement: Supplementary file 1 [file healthcare-09-01318-s001.zip]

Archive with 1 entries (1 files):
- healthcare-1339223-supplementary.pdf
